# Supplementary material for: Mushroom By-Products as a Source of Growth Stimulation and Biochemical Composition Added-Value of Pleurotus ostreatus, Cyclocybe cylindracea, and Lentinula edodes
Source: Foods. 2024 Sep 1;13(17):2789. doi: 10.3390/foods13172789 (PMC11395502; doi:10.3390/foods13172789)
Supplement: Supplementary file 1 [file foods-13-02789-s001.zip]

Archive with 1 entries (1 files):
- foods-3162557-supplementary.pdf
